# Supplementary material for: Olfactory receptor 78 is expressed in hypothalamic vasopressin/oxytocin neurons, parenchymal microglia and choroidal macrophages in mice
Source: Mol Brain. 2022 Apr 4;15:29. doi: 10.1186/s13041-022-00917-8 (PMC8981654; doi:10.1186/s13041-022-00917-8)
Supplement: Supplementary file 2 — Additional file 2. Datasheet containing the raw data presented in this study. [file 13041_2022_917_MOESM2_ESM.xlsx]

## Sheet: Western blot
	RAW SIGNALS	Olfr78				RAW SIGNALS	GAPDH
		1	2	3			1	2	3
1	Olf E	1590.34	1671.65	1445.15		1	25325.5	16879.1	10856.9
2	CTX	1529.31	1871.51	983.35		2	31937	38292.7	21924.9
3	CPU	1160.19	1691.63	1026.06		3	29226.6	31985.6	21847.1
4	Cerebellum	1041.54	1153.55	950.47		4	35276.1	28353.8	22960.9
5	Prostate	1862.86	2216.54	1464.74		5	32102.8	34871.7	27109
6	Lung	927.75	1263.17	1243.83		6	20158.6	8323.73	5782.95
7	Kiney	1860.74	2741.62	1102.88		7	6239.15	16824.1	5859.02
	Olfr78/GAPDH
		1	2	3	Mean	SD	SE			Norm Mean	Norm SD	Norm SE
1	Olf E	0.0627961	0.0990368	0.133109	0.098314	0.035162	0.0248633		1	1	0.35765	0.252897
2	CTX	0.0478853	0.0488739	0.0448509	0.0472033	0.0020964	0.00148238		2	0.480128	0.0213236	0.015078
3	CPU	0.0396964	0.0528873	0.0469655	0.0465164	0.00660688	0.00467177		3	0.473142	0.0672019	0.0475189
4	Cerebellum	0.0295254	0.0406841	0.0413952	0.0372015	0.00665727	0.0047074		4	0.378395	0.0677144	0.0478813
5	Prostate	0.058028	0.0635628	0.0540314	0.0585407	0.00478634	0.00338445		5	0.595447	0.0486842	0.0344249
6	Lung	0.0460224	0.151755	0.215086	0.137621	0.0854132	0.0603963		6	1.39981	0.86878	0.61432
7	Kiney	0.298236	0.162958	0.188236	0.216477	0.071925	0.0508586		7	2.20189	0.731585	0.517308

## Sheet: Olfr78-AVP or -OXT count data
	AVP								OXT
mouse1		SON			PV			mouse1		SON			PV
		cell number	%		cell number	%				cell number	%		cell number	%
	Olfr78+	2	7.40741		4	17.3913			Olfr78+	7	63.6364		1	12.5
	below detection level	4			7				below detection level	6			7
	AVP+	0	0		2	8.69565			OXT+	1	9.09091		6	75
	Olfr78+/AVP+	25	92.5926		17	73.913			Olfr78+/OXT+	3	27.2727		1	12.5
	SUM	27			23				SUM	11			8
	AVP								OXT
mouse2		SON			PV			mouse2		SON			PV
		cell number	%		cell number	%				cell number	%		cell number	%
	Olfr78+	0	0		2	5.55556			Olfr78+	26	70.2703		6	12.766
	below detection level	0			2				below detection level	13			19
	AVP+	0	0		2	5.55556			OXT+	4	10.8108		38	80.8511
	Olfr78+/AVP+	19	100		32	88.8889			Olfr78+/OXT+	7	18.9189		3	6.38298
	SUM	19			36				SUM	37			47
	AVP		SON			PV			OXT		SON			PV
		SON			PV					SON			PV
mouse3		cell number	%		cell number	%		mouse3		cell number	%		cell number	%
	Olfr78+	2	10		0	0			Olfr78+	6	60		5	29.4118
	below detection level	5			0				below detection level	4			2
	AVP+	1	5		0	0			OXT+	2	20		8	47.0588
	Olfr78+/AVP+	17	85		11	100			Olfr78+/OXT+	2	20		4	23.5294
	SUM	20			11				SUM	10			17
	AVP		SON			PV			OXT		SON			PV
		SON			PV					SON			PV
		cell number	%		cell number	%				cell number	%		cell number	%
Total	Olfr78+	4	6.06061		6	8.57143		Total	Olfr78+	39	67.2414		12	16.6667		Yellow cell data is the original data for Figure1i
Total	below detection level	9			9			Total	below detection level	23			28
Total	AVP+	1	1.51515		4	5.71429		Total	OXT+	7	12.069		52	72.2222
Total	Olfr78+/AVP+	61	92.4242		60	85.7143		Total	Olfr78+/OXT+	12	20.6897		8	11.1111
	Total cell number	66			70				Total cell number	58			72
	AVP								OXT
		SON			PV					SON			PV
		cell number	%		cell number	%				cell number	%		cell number	%
mean	Olfr78+		5.80247			7.64895		mean	Olfr78+		64.6355			18.2259		Green cell data is the original data for supplFigure4c
mean	below detection level							mean	below detection level
mean	AVP+		1.66667			4.7504		mean	OXT+		13.3006			67.6366
mean	Olfr78+/AVP+		92.5309			87.6006		mean	Olfr78+/OXT+		22.0639			14.1375
	SUM								SUM
	AVP								OXT
		SON			PV					SON			PV
		cell number	%		cell number	%				cell number	%		cell number	%
SD	Olfr78+		5.18959			8.88263		mean	Olfr78+		5.20753			9.68815
SD	below detection level							mean	below detection level
SD	AVP+		2.88675			4.40338		mean	OXT+		5.86526			18.0594
SD	Olfr78+/AVP+		7.50019			13.0911		mean	Olfr78+/OXT+		4.54326			8.68971
	SUM								SUM
Extracted source data for statistics
				p	%
			*	0.01	1
			**	0.001	0.1
			***	0.0001	0.01
	PV	PV	PV						SON	SON	SON
	Olfr78+	AVP+	Olfr78+/AVP+						Olfr78+	AVP+	Olfr78+/AVP+
	17.3913	8.69565	73.913						7.40741	0	92.5926
	5.55556	5.55556	88.8889						0	0	100
	0	0	100						10	5	85
		df	Sum of sq	Mean of sq	F value	p value				df	Sum of sq	Mean of sq	F value	p value
	total	8	13804.2	1725.52					total	8	15978.3	1997.28
	regression	2	13264.8	6632.42	73.7843	< .0001			regression	2	15795.2	7897.61	258.887	< .0001
	residual	6	539.336	89.8893					residual	6	183.036	30.506
	Bonferroni								Bonferroni
		mean diff	|t|	p	99% CI					mean diff	|t|	p	99% CI
	PV-Olfr78 alone vs PV-AVP alone	2.89855	0.3744	1	from -33.469 to 39.266				SON-Olfr78 alone vs SON-AVP alone	4.1358	0.9171	1	from -17.05 to 25.322
	PV-Olfr78 alone vs PV-Olfr78/AVP-Coexpression	-79.9517	10.3281	0.0001	from -116.32 to -43.584				SON-Olfr78 alone vs SON-Olfr78/AVP-Coexpression	-86.7284	19.2315	< .0001	from -107.91 to -65.542
	PV-AVPalone vs PV-Olfr78/AVP-Coexpression	-82.8502	10.7025	0.0001	from -119.22 to -46.483				SON-AVP alone vs SON-Olfr78/AVP-Coexpression	-90.8642	20.1486	< .0001	from -112.05 to -69.678
	PV	PV	PV						SON	SON	SON
	Olfr78+	OXT+	Olfr78+/OXT+						Olfr78+	OXT+	Olfr78+/OXT+
	12.5	75	12.5						63.6364	9.09091	27.2727
	12.766	80.8511	6.38298						70.2703	10.8108	18.9189
	29.4118	47.0588	23.5294						60	20	20
		df	Sum of sq	Mean of sq	F value	p value				df	Sum of sq	Mean of sq	F value	p value
	total	8	6311.32	788.916					total	8	4688.74	586.093
	regression	2	5320.3	2660.15	16.1054	0.00387			regression	2	4524.42	2262.21	82.6017	< .0001
	residual	6	991.029	165.172					residual	6	164.322	27.387
	Bonferroni								Bonferroni
		mean diff	|t|	p	99% CI					mean diff	|t|	p	99% CI
	PV-Olfr78 alone vs PV-OXT alone	-49.4107	4.7087	0.0099	from -98.709 to -0.11272				SON-Olfr78 alone vs SON-OXT alone	51.335	12.014	< .0001	from 31.261 to 71.409
	PV-Olfr78 alone vs PV-Olfr78/OXT-Coexpression	4.08844	0.3896	1	from -45.21 to 53.386				SON-Olfr78 alone vs SON-Olfr78/OXT-Coexpression	42.5717	9.9631	0.0002	from 22.498 to 62.646
	PV-OXT alone vs PV-Olfr78/OXT-Coexpression	53.4992	5.0983	0.0067	from 4.2012 to 102.8				SON-OXT alone vs SON-Olfr78/OXT-Coexpression	-8.76331	2.0509	0.2584	from -28.837 to 11.311
